# Supplementary material for: Bile acid biosynthesis in Smith-Lemli-Opitz syndrome bypassing cholesterol: Potential importance of pathway intermediates
Source: J Steroid Biochem Mol Biol. 2021 Feb;206:105794. doi: 10.1016/j.jsbmb.2020.105794 (PMC7816163; doi:10.1016/j.jsbmb.2020.105794)
Supplement: Supplementary file 3 [file mmc3.xlsx]

## Sheet: TABLE S1
Supplemental Table S1. Concentrations of oxysterols with 7-oxo or 7β-hydroxy groups in plasma and amniotic fluid. Plasma analysis was performed on 10 SLOS patients and 24 control samples. Related to Figures 2 and 3. For comparison concentrations determined for the NIST standard reference material 1950, a pooled plasma sample representative of the US population (Quehenberger et al., 2010), are giv…
				Plasma Analysis								Amniotic Fluid Analysis
Systematic Name (Common Name)	Systematic (Common) Abbreviation	LipidMaps ID or (CAS Number)	Authentic Standard	SLOS (mean)	SLOS (SD)	NIST SRM 1950 Control	Control (mean)	Control (SD)	SLOS Vs Control Significance	Notes		SLOS (mean)	SLOS (SD)	Control (mean)	Control (SD)	SLOS Vs Control Significance	Notes
				ng/mL	ng/mL	ng/mL	ng/mL	ng/mL		Note 1
3β-Hydroxycholest-5-en-7-one (7-Oxocholesterol)	C5-3β-ol-7-one (7-OC)	LMST01010049	Yes	41.2939	51.4399	0.587374	2.69574	1.95045	**	Note 2/3/4		1.4669	0.98834	1.45	0.887	NS	Note 6
Cholest-5-ene-3β,7β-diol (7β-Hydroxycholesterol)	C5-3β,7β-diol (7β-HC)	LMST01010008	Yes	12.3337	12.1163	0.476432	1.11796	0.631042	*	Note 2/3/4		0.42	0.304171	0.801	1.41	NS	Note 6
3β,25-Dihydroxycholest-5-en-7-one (25-Hydroxy-7-oxocholesterol)	C5-3β,25-diol-7-one (25H,7O-C)	(64907-23-9)	Yes	1.84097	2.30706	ND	ND	NA	**			ND	ND	NA	NA	ND
Cholest-5-ene-3β,7β,25-triol (7β,25-Dihydroxycholesterol)	C5-3β,7β,25-triol (7β,25-diHC)	(64907-21-7)	Yes	0.755296	0.866281	ND	ND	NA	**			ND	ND	NA	NA	ND
3β,(25R)26-Dihydroxycholest-5-en-7-one ((25R)26-Hydroxy-7-oxocholesterol)	C5-3β,26-diol-7-one (26H,7O-C)	(240129-30-0)	Yes	0.686771	0.870531	ND	ND	NA	**			1	0.432033	0	0	**	Note 7
Cholest-5-ene-3β,7β,(25R)26-triol (7β,(25R)26-Dihydroxycholesterol)	C5-3β,7β,26-triol (7β,26-diHC)	LMST04030178	Yes	0.271609	0.351527	ND	ND	NA	**			ND	ND	NA	NA	ND
3β-Hydroxy-7-oxocholest-5-en-(25R)26-oic acid	CA5-3β-ol-7-one (3βH,7O-CA)	LMST04030215	Yes	13.6305	24.6028	0.0380203	0.0275778	0.0113487	**	Note 4		1	0.299107	0.0918693	0.0783613	**	Note 7
3β,7β-Dihydroxycholest-5-en-(25R)26-oic acid	CA5-3β,7β-diol (3β,7β-diHCA)	(1246298-66-7)	Yes	73.7773	109.125	2.73815	5.30008	0.893235	**	Note 3/4		0.04	0.0141421	0.0287097	0.0263015	NS	Note 6
3β,7β,24-Trihydroxycholest-5-en-26-oic acid	CA5-3β,7β,24-triol (3β,7β,24-triHCA)	NA	(7α-isomer only)	0.630766	0.796193	ND	ND	NA	**			ND	ND	NA	NA	ND
3β,7β,25-Trihydroxycholest-5-en-26-oic acid	CA5-3β,7β,25-triol (3β,7β,25-triHCA)	NA	(7α-somer only)	1.09251	1.09206	ND	ND	NA	**			1	0.611921	0	0	**	Note 7
3β-Hydroxy-7-oxochol-5-en-24-oic acid	BA5-3β-ol-7-one (3βH,7O-Δ5-BA)	LMST04010394	No	1.15804	1.624	ND	ND	NA	**			1	0.14272	0.0557783	0.09757	**	Note 7
3β,7β-Dihydroxychol-5-en-24-oic acid	BA5-3β,7β-diol (3β,7β-diH-Δ5-BA)	LMST04010218	Yes	25.2628	33.6966	1.4907	1.25796	0.439557	**	Note 4		1.02451	0.250739	0.405075	0.525007	*	Note 6
				Metabolite Ratio
7-Dehydrocholesterol + 8-Dehydrocholesterol : Cholesterol	C5,7-3β-ol (7-DHC) + C5,8(9)-3β-ol (8-DHC) : C5-3β-ol (C)	LMST01010069 NA LMST01010001	Yes	0.259578	0.344113	0.0014	0.000813197	0.000347512	**	Note 5		0.79	0.35	0.01	0.007		Note 8
NA, not available. ND, not detected. NS, not significant
Note 1. *, P<0.05; **, P<0.01
Note 2. Concentrations of 7-OC and 7β-HC reported previously in (Griffiths et al., 2017).
Note 3. Concentrations in NIST sample reported previously in (Griffiths et al. 2013)
Note 4. Concentrations in control samples previously reported in (Abdel-Khalik et al., 2017)
Note 5. Concentration ratio of 7-DHC + 8-DHC to cholesterol reported previously in (Griffiths et al., 2017). 7-DHC isomersise to 8-DHC.
Note 6. Concentration in ng/mL
Note 7. Concentration relative to the mean SLOS value set at 1.
Note 8. Concentration ratio of 7-DHC + 8-DHC to cholesterol reported previously in (Griffiths et al., 2008). 7-DHC isomersise to 8-DHC.
Griffiths, W. J., J. Abdel-Khalik, P. J. Crick, M. Ogundare, C. H. Shackleton, K. Tuschl, M. K. Kwok, B. W. Bigger, A. A. Morris, A. Honda, L. Xu, N. A. Porter, I. Bjorkhem, P. T. Clayton, and Y. Wang. 2017. Sterols and oxysterols in plasma from Smith-Lemli-Opitz syndrome patients. J Steroid Biochem Mol Biol 169: 77-87.
Griffiths, W. J., P. J. Crick, and Y. Wang. 2013. Methods for oxysterol analysis: past, present and future. Biochem Pharmacol 86: 3-14.
Abdel-Khalik, J., E. Yutuc, P. J. Crick, J. A. Gustafsson, M. Warner, G. Roman, K. Talbot, E. Gray, W. J. Griffiths, M. R. Turner, and Y. Wang. 2017. Defective cholesterol metabolism in amyotrophic lateral sclerosis. J Lipid Res 58: 267-278.
Griffiths, W. J., Y. Wang, K. Karu, E. Samuel, S. McDonnell, M. Hornshaw, and C. Shackleton. 2008. Potential of sterol analysis by liquid chromatography-tandem mass spectrometry for the prenatal diagnosis of Smith-Lemli-Opitz syndrome. Clin Chem 54: 1317-1324.

## Sheet: TABLE S2
Supplemental Table 2. Relative proportion (mole %) of bile acids with a 7-oxo group or a 7β-hydroxy group conjugated with GlcNAc, in urine from 3 SLOS patients and 6 controls. Related to Figure 5. Total bile acids include mono-, di- and tri-hydroxylated cholanoic acids and their single and doubly unsaturated equivalents singly, doubly or triply conjugated with sulfuric acid, GlcNAc and glycine or…			MEAN	SD	MEAN	SD	SLOS Vs Control Significance3
			SLOS	SLOS	Control	Control
Systematic (Common) Name	Systematic Abbreviation	Common Abbreviation	Mole %TOTAL		Mole %TOTAL
3β-Sulfooxy-7-oxo-chol-5-en-24-oic acid	BA-Δ5-3β-ol-7-one 3βS	3βH,7O-Δ5-BA 3βS	0.90256	1.5049	0.0772947	0.0810267	NS
3β-Sulfooxy-7-oxo-chol-5-en-24-oylglycine	BA-Δ5-3β-ol-7-one 3βS,24G	3βH,7O-Δ5-BA 3βS,24G	0.506068	0.56468	0.0191521	0.0292368	NS
3β-Hydroxy-7β-N-acetylglucosaminylchol-5-en-24-oic acid	BA-Δ5-3β,7β-diol 7βGlcNAc	3β,7β-diH-Δ5-BA 7βGlcNAc	6.91588	2.06641	1.62249	0.999297	*
3α/β-Hydroxy-7β-N-acetylglucosaminyl-5β-cholan-24-oic acid (7β-N-acetylglucosaminylurso/isoursodeoxycholic acid)1	BA-3,7β-diol 7βGlcNAc	3,7β-diH-BA 7βGlcNAc	5.21582	3.06477	3.75409	1.53827	NS
3β-Hydroxy-7β-N-acetylglucaosaminylchol-5-en-24-oylglycine/taurine2	BA-Δ5-3β,7β-diol 7βGlcNAc,24G(+T)	3β,7β-diH-Δ5-BA 7βGlcNAc,24G(+T)	2.34669	1.27079	0.0861937	0.0910586	*
3α/β-Hydroxy-7β-N-acetylglucosaminyl-5β-cholan-24-oylglycine/taurine (7β-N-acetylglucosaminylurso/isoursodeoxycholanoylglycine/taurine)1,2	BA-3,7β-diol 7βGlcNAc,24G(+T)	3,7β-diH-BA 7βGlcNAc,24G(+T)	4.65714	3.33663	1.92627	1.73321	NS
3β-Sulfooxy-7β-N-acetylglucosaminylchol-5-en-24-oic acid	BA-Δ5-3β,7β-diol 3βS,7βGlcNAc	3β,7β-diH-Δ5-BA 3βS,7βGlcNAc	4.5212	1.80224	0.294653	0.342184	*
3α/β-Sulfooxy-7β-N-acetylglucosaminyl-5β-cholan-24-oic acid (3α/β-Sulfooxy-7β-N-acetylglucosaminylurso/isoursodeoxycholic acid)1	BA-3,7β-diol 3S,7βGlcNAc	3,7β-diH-BA 3S,7βGlcNAc	0.00499564	0.00865271	0.0624158	0.139566	NS
3β-Sulfooxy-7β-N-acetylglucosaminylchol-5-en-24-oylglycine/taurine2	BA-Δ5-3β,7β-diol 3βS,7βGlcNAc,24G(+T)	3β,7β-diH-Δ5-BA 3βS,7βGlcNAc,24G(+T)	5.73866	6.09575	0.14692	0.203514	*
3α/β-Sulfooxy-7β-N-acetylglucosaminyl-5β-cholan-24-oylglycine/taurine (3α/β-Sulfooxy-7β-N-acetylglucosaminylurso/isoursodeoxycholanoylglycine/taurine)1,2	BA-3,7β-diol 3S,7βGlcNAc,24G	3,7β-diH-BA 3S,7βGlcNAc,24G(+T)	1.2266	2.0638	0.0938677	0.209895	NS
Note
1. Compounds with a 3α- and/or 3β-hydroxy group
2. Compounds with a 24-oylglycine and/or 24-oyltaurine group
3. NS, not significant; *, P<0.05; **, P<0.01

## Sheet: TABLE S3
Supplemental Table S3. Nomenclature for oxysterols not inclided in Tables S1 or S2
Systematic Name (Common Name)	Systematic (Common) Abbreviation	LipidMaps ID or (CAS Number)	Authentic Standard
Cholest-5-ene-3β,7α-diol (7α-Hydroxycholesterol)	C5-3β,7α-diol (7α-HC)	LMST01010013	Yes
7α-Hydroxycholest-4-en-3-one (7α-Hydroxycholestenone)	C4-7α-ol-3-one (7α-HCO)	LMST04030123	Yes
Cholest-5-ene-3β,20S-diol (20S-Hydroxycholesterol)	C5-3β,20S-diol (20S-HC)	LMST01010134	Yes
22R-Hydroxycholest-4-en-3-one (22R-Hydroxycholestenone)	C4-22R-ol-3-one (22R-HCO)		Yes
Cholest-5-ene-3β,24S-diol (24S-Hydroxycholesterol)	C5-3β,24S-diol (24S-HC)	LMST01010019	Yes
Cholest-5-ene-3β,25-diol (25-Hydroxycholesterol)	C5-3β,25-diol (25-HC)	LMST01010018	Yes
Cholest-5-ene-3β,(25R)26-diol ((25R)26-Hydroxycholesterol or 27-Hydroxycholesterol)	C5-3β,26-diol (26-HC or 27-HC)	LMST01010088	Yes
3β,7α-Dihydroxycholest-5-en-(25R)26-oic acid	CA5-3β,7α-diol (3β,7α-diHCA)	LMST04030148*	Yes
*LipidMaps ID does include stereochemistry at C-25
